# Supplementary material for: Drosophila larval to pupal switch under nutrient stress requires IP3R/Ca2+ signalling in glutamatergic interneurons
Source: eLife. 2016 Aug 5;5:e17495. doi: 10.7554/eLife.17495 (PMC4993588; doi:10.7554/eLife.17495)
Supplement: Supplementary file 3. — DOI: http://dx.doi.org/10.7554/eLife.17495.030 [file elife-17495-supp3.xlsx]

## Sheet: RNAi Lines
Sl.No.	Gene	RNAi Line	Percentage Pupariation With VGN6341 on ND	Percentage Pupariation With VGN6341 on PDD
1	CG10001	108648	100	44
2	CG10823	1783	80	28
3	CG1147	9605	100	8
4	CG13758	106381	100	48
5	CG14593	1658	100	20
6	CG15556	R1	100	24
7	CG16766	R3	100	24
8	CG16785	30214	76	0
9	CG2114	R1	100	20
10	CG2114	9594	100	44
11	CG3022	108036	100	20
12	CG30340	100088	100	12
13	CG30340	7387	100	24
14	CG32475	4071	100	40
15	CG33166	7435	100	8
16	CG33310 (now CG15274 in v3.2)	101440	100	32
17	CG33310 (now CG15274 in v3.2)	105863	100	28
18	CG3856	2861	100	28
19	CG3856	R1	100	36
20	CG4356	101407	99	20
21	CG4356	33123	100	36
22	CG4356	33124	100	40
23	CG4395	7223	100	24
24	CG4521	R1	100	8
25	CG6515	13392	100	20
26	CG6919	47895	100	0
27	CG6936	102303	100	40
28	CG6965	101593	100	32
29	CG7395	9379	98	16
30	CG7485	26876	100	48
31	CG7497	106421	100	40
32	CG7887	1372	100	32
33	CG8784	15989	100	16
34	CG8795	R1	100	20
35	CG8985	9370	100	24
36	CG8985	9369	100	40
37	CG8985	R2	100	0
38	CG 11324	18061	100	96
39	CG 12073	104804	100	80
40	CG 2019	10004	100	88
41	CG 8422	100200	100	92
42	CG 8639	29968	100	80
43	CG 8639	29969	100	94
44	CG 8639	100749	100	80
45	CG10001	R1	100	84
46	CG1004	R3	100	88
47	CG1056	102105	100	84
48	CG10626	105155	100	80
49	CG10626	22845	100	84
50	CG10698	44310	100	96
51	CG10698	108506	100	92
52	CG10888	R1	100	72
53	CG10888	R2	100	76
54	CG11144	1793	100	60
55	CG11144	103736	100	60
56	CG11144	1794	100	64
57	CG11144	R2	100	80
58	CG11144	R3	100	84
59	CG11318	108136	100	80
60	CG1147	107663	100	72
61	CG1147	R1	100	76
62	CG1147	R3	100	84
63	CG1147	9605	100	80
64	CG11561	R1	100	84
65	CG11561	R2	100	80
66	CG11620	110484	100	80
67	CG11895	51379	100	84
68	CG11895	51382	100	80
69	CG11895	R1	100	72
70	CG11895	R3	100	64
71	CG1214	R1	100	80
72	CG1214	R2	100	92
73	CG12290	100939	100	84
74	CG12290	1246	100	88
75	CG12290	1247	100	76
76	CG12290	R1	100	88
77	CG12290	R3	100	64
78	CG12370	109558	100	60
79	CG12370	102292	100	52
80	CG12370	R2	100	60
81	CG12370	R4	100	68
82	CG12796	11464	100	80
83	CG12796	11465	100	84
84	CG13229	R2	100	88
85	CG13229	100433	100	88
86	CG13229	R1	100	76
87	CG13575	9362	100	84
88	CG13575	103435	100	80
89	CG13575	9363	100	76
90	CG13579	110022	100	80
91	CG13579	9366	100	84
92	CG13579	R1	100	80
93	CG13579	R2	100	76
94	CG13758	42724	100	84
95	CG13803	R1	100	76
96	CG13803	R3	100	72
97	CG13995	102804	100	80
98	CG13995	42524	100	88
99	CG13995	42525	100	76
100	CG13995	R1	100	92
101	CG13995	R3	100	80
102	CG14575	105556	100	84
103	CG14593	100920	100	52
104	CG15113	9559	100	68
105	CG15113	46485	100	72
106	CG15274	105863	100	80
107	CG15274	101440	100	68
108	CG15274	R1	100	76
109	CG15274	R2	100	80
110	CG15556	101118	100	84
111	CG16720	106094	100	80
112	CG16720	R1	100	76
113	CG16720	R3	100	84
114	CG16740	R2	100	80
115	CG16740	R4	100	88
116	CG16766	51387	100	96
117	CG16766	R1	100	84
118	CG16785	30215	100	68
119	CG16992	47948	100	88
120	CG16992	47949	100	88
121	CG16992	108048	100	92
122	CG17061	51425	100	76
123	CG17061	100829	100	68
124	CG17061	51426	100	84
125	CG17084	108967	100	88
126	CG17084	R3	100	80
127	CG17084	R1	100	80
128	CG17212	107760	100	84
129	CG17697	43075	60	88
130	CG17697	R1	100	88
131	CG17697	R2	100	76
132	CG17795	26815	100	80
133	CG18314	103494	100	84
134	CG18741	105324	100	80
135	CG2114	R2	100	60
136	CG2872	3399	100	72
137	CG2872	39221	100	80
138	CG2872	48496	100	76
139	CG2872	101395	100	80
140	CG30106	1678	100	88
141	CG30106	103055	100	76
142	CG30106	R1	100	80
143	CG30106	R3	100	80
144	CG3022	50176	100	96
145	CG30361	102982	100	84
146	CG31660	7852	100	80
147	CG3171	R2	100	80
148	CG3171	R3	100	84
149	CG31760	7686	100	76
150	CG31760	100904	100	80
151	CG32447	ID 5417	100	68
152	CG32447	5417	100	64
153	CG32447	102740	100	72
154	CG32475	100246	100	80
155	CG32540	1815	100	80
156	CG32540	9154	100	76
157	CG32540	102039	100	68
158	CG32843	101995	100	76
159	CG32843	8777	100	80
160	CG32843 (CG17415)	R1	100	84
161	CG32843 (CG17415)	R4	100	92
162	CG33166	R3	100	64
163	CG33166	R1	100	68
164	CG33166	7434	100	80
165	CG33517	11470	100	76
166	CG33517	11471	100	72
167	CG33517	R2	100	80
168	CG33517	R3	100	84
169	CG33639	29644	100	76
170	CG33639	108753	100	80
171	CG33976	104524	100	64
172	CG33976	104050	100	80
173	CG34372	17268	100	84
174	CG34372	36156	100	92
175	CG34372	107979	100	84
176	CG34381	107943	100	88
177	CG34381	7886	100	80
178	CG34381	42758	100	72
179	CG34411	102681	100	84
180	CG34411	108915	100	80
181	CG3856	R2	100	82
182	CG3856	106511	100	84
183	CG4187	R1	100	80
184	CG4187	R4	100	76
185	CG42244	102515	100	76
186	CG42244	101189	100	84
187	CG42244	9068	100	80
188	CG42301	R1	100	76
189	CG4313	107434	100	80
190	CG4322	R1	100	76
191	CG4356	R2	100	60
192	CG4356	R3	100	56
193	CG4521	R2	100	72
194	CG4521	33135	100	76
195	CG4521	33136	100	80
196	CG4521	107488	100	84
197	CG4550	R1	100	80
198	CG4550	R2	100	72
199	CG4626	5451	100	76
200	CG5192	102152	100	80
201	CG5279	101930	100	84
202	CG5634	R1	100	80
203	CG5634	R2	100	76
204	CG5811	103973	100	80
205	CG5811	1259	100	76
206	CG5811	1258	100	64
207	CG5911	101996	100	80
208	CG5911	42716	100	92
209	CG6515	107090	100	80
210	CG6515	R1	100	84
211	CG6530	49623	100	88
212	CG6530	49624	100	80
213	CG6536	50751	100	92
214	CG6536	50752	100	96
215	CG6706	1785	100	84
216	CG6706	ID 1784	100	80
217	CG6881	R1	100	84
218	CG6919	47896	100	80
219	CG6919	R2	100	76
220	CG6919	R3	100	92
221	CG6965	3390	100	60
222	CG6986	7217	100	84
223	CG7431	2857	100	80
224	CG7431	103572	100	76
225	CG7476	46332	100	76
226	CG7476	46333	100	72
227	CG7476	102811	100	64
228	CG7485	26877	100	72
229	CG7665	R1	100	80
230	CG7665	R3	100	84
231	CG7887	44369	100	88
232	CG7918	R1	100	84
233	CG7918	R3	100	80
234	CG7918	100217	100	76
235	CG7994	51427	100	88
236	CG7994	51385	100	84
237	CG8007	11461	100	76
238	CG8007	11462	100	80
239	CG8007	102356	100	84
240	CG8285	R1	100	88
241	CG8285	R2	100	88
242	CG8422	110708	100	84
243	CG8784	103822	100	72
244	CG8795	100927	100	80
245	CG8795	1768	100	92
246	CG8795	44871	100	96
247	CG8930	R2	100	84
248	CG8930	R1	100	80
249	CG8972	45845	100	72
250	CG8972	45846	100	76
251	CG8972	45847	100	88
252	CG8985	101845	100	84
253	CG8985	R3	100	76
254	CG9652	107058	100	80
255	CG9668	R1	100	76
256	CG9668	R2	100	80
257	CG9739	R1	100	84
258	CG9739	R2	100	80
259	CG9918	101115	100	76
260	CG1697	100200	100	88
261	CG31096	28789	80	76
262	CG43795	3128	100	84
263	CG43795	3129	96	80

## Sheet: Genes
	Sl.No.	Gene/ Annotation Symbol	FlyBase ID	Name	Symbol	Validated Hit
	1	CG10001	FBgn0039595	Allatostatin A receptor 2	AstA-R2	Yes
	2	CG10823	FBgn0038880	SIFamide receptor	SIFaR	Yes
	3	CG14593	FBgn0033058	CCHamide-2 receptor	CCHa2-R	Yes
	4	CG16766	FBgn0038541	Tyramine receptor II	TyrRII	Yes
	5	CG16785	FBgn0027343	frizzled 3	fz3	Yes
	6	CG2114	FBgn0035385	FMRFamide Receptor	FMRFaR	Yes
	7	CG33310 (now CG15274 in v3.2)	FBgn0053310 (now FBgn0260446)	metabotropic GABA-B receptor subtype 1	GABA-B-R1	Yes
	8	CG4356	FBgn0000037	muscarinic Acetylcholine Receptor, A-type	mAChR-A	Yes
	9	CG6515	FBgn0004841	Tachykinin-like receptor at 86C	TkR86C	Yes
	10	CG7395	FBgn0036934	short neuropeptide F receptor	sNPF-R	Yes
	11	CG8784	FBgn0038140	Pyrokinin 2 receptor 1	PK2-R1	Yes
	12	CG8795	FBgn0038139	Pyrokinin 2 receptor 2	PK2-R2	Yes
	13	CG1004	FBgn0004635	rhomboid	rho	No
	14	CG1056	FBgn0087012	5-hydroxytryptamine (serotonin) receptor 2A	5-HT2A	No
	15	CG10626	FBgn0035610	Leucokinin receptor	Lkr	No
	16	CG10698	FBgn0036278	Corazonin receptor	CrzR	No
	17	CG10888	FBgn0003249	Rhodopsin 3	Rh3	No
	18	CG11144	FBgn0019985	metabotropic Glutamate Receptor	mGluR	No
	19	CG11318	FBgn0039818	-	CG11318	No
	20	CG11324	FBgn0025777	homer	homer	No
	21	CG1147	FBgn0037408	Neuropeptide F receptor	NPFR	No
	22	CG11561	FBgn0003444	smoothened	smo	No
	23	CG11620	FBgn0259818	-	CG42399	No
	24	CG11895	FBgn0024836	starry night	stan	No
	25	CG12073	FBgn0004573	5-hydroxytryptamine (serotonin) receptor 7	5-HT7	No
	26	CG1214	FBgn0003295	roughoid	ru	No
	27	CG12290	FBgn0039419	-	CG12290	No
	28	CG12370	FBgn0033744	Diuretic hormone 44 receptor 2	Dh44-R2	No
	29	CG12796	FBgn0029909	-	CG12796	No
	30	CG13229	FBgn0033579	-	CG13229	No
	31	CG13575	FBgn0034996	-	CG13575	No
	32	CG13579	FBgn0035010	-	CG13579	No
	33	CG13758	FBgn0260753	Pigment-dispersing factor receptor	Pdfr	No
	34	CG13803	FBgn0264002	Myosuppressin receptor 2	MsR2	No
	35	CG13995	FBgn0031770	-	CG13995	No
	36	CG14575	FBgn0037100	Capability receptor	CapaR	No
	37	CG15113	FBgn0263116	5-hydroxytryptamine (serotonin) receptor 1B	5-HT1B	No
	38	CG15274	FBgn0053310	-	CG33310	No
	39	CG15556	FBgn0039821	-	CG15556	No
	40	CG16720	FBgn0004168	5-hydroxytryptamine (serotonin) receptor 1A	5-HT1A	No
	41	CG16740	FBgn0003248	Rhodopsin 2	Rh2	No
	42	CG1697	FBgn0030318	rhomboid-4	rho-4	No
	43	CG16992	FBgn0035789	methuselah-like 6	mthl6	No
	44	CG17061	FBgn0035132	methuselah-like 10	mthl10	No
	45	CG17084	FBgn0035131	methuselah-like 9	mthl9	No
	46	CG17212	FBgn0032415	rhomboid-6	rho-6	No
	47	CG17697	FBgn0001085	frizzled	fz	No
	48	CG17795	FBgn0035623	methuselah-like 2	mthl2	No
	49	CG18314	FBgn0035538	Dopamine/Ecdysteroid receptor	DopEcR	No
	50	CG18741	FBgn0266137	Dopamine 1-like receptor 2	Dop1R2	No
	51	CG2019	FBgn0029088	dispatched	disp	No
	52	CG2872	FBgn0266429	Allatostatin A receptor 1	AstA-R1	No
	53	CG30106	FBgn0050106	CCHamide-1 receptor	CCHa1-R	No
	54	CG3022	FBgn0031275	metabotropic GABA-B receptor subtype 3	GABA-B-R3	No
	55	CG30340	FBgn0050340	-	CG30340	No
	56	CG30361	FBgn0050361	mangetout	mtt	No
	57	CG31096	FBgn0039354	Leucine-rich repeat-containing G protein-coupled receptor 3	Lgr3	No
	58	CG31660	FBgn0051660	smog	smog	No
	59	CG3171	FBgn0046687	Trapped in endoderm 1	Tre1	No
	60	CG31760	FBgn0051760	-	CG31760	No
	61	CG32447	FBgn0052447	-	CG32447	No
	62	CG32475	FBgn0052475	methuselah-like 8	mthl8	No
	63	CG32540	FBgn0030954	Cholecystokinin-like receptor at 17D3	CCKLR-17D3	No
	64	CG32843	FBgn0052843	Diuretic hormone 31 Receptor	Dh31-R	No
	65	CG33166	FBgn0020248	stem cell tumor	stet	No
	66	CG33517	FBgn0053517	Dopamine 2-like receptor	Dop2R	No
	67	CG33639	FBgn0053639	-	CG33639	No
	68	CG33976	FBgn0038063	Octopamine beta2 receptor	Octbeta2R	No
	69	CG34372	FBgn0264339	-	CG43795	No
	70	CG34381	FBgn0085410	Trissin receptor	TrissinR	No
	71	CG34411	FBgn0085440	Leucine-rich repeat-containing G protein-coupled receptor 4	Lgr4	No
	72	CG3856	FBgn0024944	Octopamine receptor in mushroom bodies	Oamb	No
	73	CG4187	FBgn0085440	Leucine-rich repeat-containing G protein-coupled receptor 4	Lgr4	No
	74	CG42244	FBgn0250910	Octopamine beta3 receptor	Octbeta3R	No
	75	CG42301	FBgn0259231	Cholecystokinin-like receptor at 17D1	CCKLR-17D1	No
	76	CG4313	FBgn0025632	-	CG4313	No
	77	CG4322	FBgn0025631	moody	moody	No
	78	CG43795	FBgn0264339	-	CG43795	No
	79	CG4395	FBgn0030437	hector	hec	No
	80	CG4521	FBgn0030766	methuselah-like 1	mthl1	No
	81	CG4550	FBgn0002940	neither inactivation nor afterpotential E	ninaE	No
	82	CG4626	FBgn0027342	frizzled 4	fz4	No
	83	CG5192	FBgn0019940	Rhodopsin 6	Rh6	No
	84	CG5279	FBgn0014019	Rhodopsin 5	Rh5	No
	85	CG5634	FBgn0039528	distracted	dsd	No
	86	CG5811	FBgn0004842	RYamide receptor	RYa-R	No
	87	CG5911	FBgn0038874	ETHR	ETHR	No
	88	CG6530	FBgn0028956	methuselah-like 3	mthl3	No
	89	CG6536	FBgn0034219	methuselah-like 4	mthl4	No
	90	CG6706	FBgn0027575	metabotropic GABA-B receptor subtype 2	GABA-B-R2	No
	91	CG6881	FBgn0030954	Cholecystokinin-like receptor at 17D3	CCKLR-17D3	No
	92	CG6919	FBgn0038980	Octopamine beta1 receptor	Octbeta1R	No
	93	CG6936	FBgn0023000	methuselah	mth	No
	94	CG6965	FBgn0037960	methuselah-like 5	mthl5	No
	95	CG6986	FBgn0029723	Proctolin receptor	Proc-R	No
	96	CG7431	FBgn0038542	Tyramine receptor	TyrR	No
	97	CG7476	FBgn0035847	methuselah-like 7	mthl7	No
	98	CG7485	FBgn0004514	Octopamine-Tyramine receptor	Oct-TyrR	No
	99	CG7497	FBgn0036742	-	CG7497	No
	100	CG7665	FBgn0016650	Leucine-rich repeat-containing G protein-coupled receptor 1	Lgr1	No
	101	CG7887	FBgn0004622	Tachykinin-like receptor at 99D	TkR99D	No
	102	CG7918	FBgn0037546	muscarinic Acetylcholine Receptor, B-type	mAChR-B	No
	103	CG7994	FBgn0261929	5-hydroxytryptamine (serotonin) receptor 2B	5-HT2B	No
	104	CG8007	FBgn0261929	5-hydroxytryptamine (serotonin) receptor 2B	5-HT2B	No
	105	CG8285	FBgn0000206	bride of sevenless	boss	No
	106	CG8422	FBgn0033932	Diuretic hormone 44 receptor 1	Dh44-R1	No
	107	CG8639	FBgn0033313	Calcium-independent receptor for alpha-latrotoxin	Cirl	No
	108	CG8930	FBgn0003255	rickets	rk	No
	109	CG8972	FBgn0033672	rhomboid-7	rho-7	No
	110	CG8985	FBgn0035331	Myosuppressin receptor 1	MsR1	No
	111	CG9652	FBgn0011582	Dopamine 1-like receptor 1	Dop1R1	No
	112	CG9668	FBgn0003250	Rhodopsin 4	Rh4	No
	113	CG9739	FBgn0016797	frizzled 2	fz2	No
	114	CG9918	FBgn0038201	Pyrokinin 1 receptor	PK1-R	No
