# Supplementary material for: Drosophila larval to pupal switch under nutrient stress requires IP3R/Ca2+ signalling in glutamatergic interneurons
Source: eLife. 2016 Aug 5;5:e17495. doi: 10.7554/eLife.17495 (PMC4993588; doi:10.7554/eLife.17495)
Supplement: Supplementary file 4. — DOI: http://dx.doi.org/10.7554/eLife.17495.031 [file elife-17495-supp4.xlsx]

## Sheet: Fig1
	1C										1E
		DF	Sum of Squares	Mean Square	F Value	Prob>F						DF	Sum of Squares	Mean Square	F Value	Prob>F
	Model	3	775.333	258.444	22.8039	1.15716e-06					Model	3	42724.4	14241.5	370.938	0
	Error	20	226.667	11.3333							Error	26	998.222	38.3932
	Total	23	1002								Total	29	43722.7
		MeanDiff	SEM	q Value	Prob	Alpha	Sig	LCL	UCL			MeanDiff	SEM	q Value	Prob	Alpha	Sig	LCL	UCL
	Level2 Level1	-13.3333	1.94365	9.70143	6.36956e-06	0.05	1	-18.7735	-7.89318		Level2 Level1	-83.1111	2.92093	40.2396	0	0.05	1	-91.1242	-75.0981
	Level3 Level1	0	1.94365	0	1	0.05	0	-5.44015	5.44015		Level3 Level1	-14.4444	3.2657	6.25518	0.000837215	0.05	1	-23.4033	-5.4856
	Level3 Level2	13.3333	1.94365	9.70143	6.36956e-06	0.05	1	7.89318	18.7735		Level3 Level2	68.6667	3.2657	29.7362	0	0.05	1	59.7078	77.6255
	Level4 Level1	-0.66667	1.94365	0.48507	0.98571	0.05	0	-6.10682	4.77349		Level4 Level1	-76.4444	3.2657	33.1044	0	0.05	1	-85.4033	-67.4856
	Level4 Level2	12.6667	1.94365	9.21635	1.31384e-05	0.05	1	7.22651	18.1068		Level4 Level2	6.66667	3.2657	2.88701	0.19914	0.05	0	-2.29218	15.6255
	Level4 Level3	-0.66667	1.94365	0.48507	0.98571	0.05	0	-6.10682	4.77349		Level4 Level3	-62	3.57739	24.5098	0	0.05	1	-71.8139	-52.1861
	Level1	CS									Level1	CS
	Level2	itpr mutant									Level2	itpr mutant
	Level3	itpr IR Control									Level3	itpr RNAi Control
	Leve4	Pan neuronal >itpr IR									Leve4	Pan neuronal >itpr RNAi
	itpr IR=itpr IR with dicer

## Sheet: Fig1_supp1
	1-1C										1-1D										1-1E										1F
	Lipid Depleted Food										RPMI										Feeding	two-way ANOVA									Weights
		DF	Sum of Squares	Mean Square	F Value	Prob>F						DF	Sum of Squares	Mean Square	F Value	Prob>F
	Model	3	3272	1090.67	34.703	9.78008e-07					Model	3	1402.67	467.556	17.3597	8.65459e-06																DF	Sum of Squares	Mean Square	F Value	Prob>F
	Error	14	440	31.4286							Error	20	538.667	26.9333								DF	Sum of Squares	Mean Square	F Value	P Value					Model	1	0.01521	0.01521	0.98542	0.34994
	Total	17	3712								Total	23	1941.33								FactorA	1	0.80231	0.80231	61.9601	1.4957e-07					Error	8	0.12348	0.01543
																					FactorB	1	1.55342	1.55342	119.966	6.70363e-10					Total	9	0.13869
																					Interaction	1	3.55394e-06	3.55394e-06	0.000274461	0.98695
		MeanDiff	SEM	q Value	Prob	Alpha	Sig	LCL	UCL			MeanDiff	SEM	q Value	Prob	Alpha	Sig	LCL	UCL		Model	3	2.35573	0.78524	60.6422	3.20692e-10						MeanDiff	SEM	q Value	Prob	Alpha	Sig	LCL	UCL
	Mutant CS	-31.3333	3.23669	13.6905	7.65491e-07	0.05	1	-40.7409	-21.9258		Ku CS	-13.3333	2.99629	6.29317	0.0013	0.05	1	-21.7198	-4.9469		Error	20	0.25898	0.01295	--	--					Level2 Level1	0.078	0.07857	1.40387	0.34994	0.05	0	-0.10319	0.25919
	Control CS	-18	3.96412	6.42155	0.0023	0.05	1	-29.5219	-6.47814		rnai control CS	-18	2.99629	8.49578	3.93427e-05	0.05	1	-26.3864	-9.61357		Corrected Total	23	2.6147	--	--	--
	Control Mutant	13.3333	3.96412	4.75671	0.02133	0.05	1	1.81147	24.8552		rnai control Ku	-4.66667	2.99629	2.20261	0.424	0.05	0	-13.0531	3.71977												Level1	CS
	C155 KD CS	-27.3333	3.96412	9.75125	3.90272e-05	0.05	1	-38.8552	-15.8115		KD CS	-19.3333	2.99629	9.12509	1.50746e-05	0.05	1	-27.7198	-10.9469			MeanDiff	SEM	q Value	Prob	Alpha	Sig	LCL	UCL		Level2	itpr Mutant
	C155 KD Mutant	4	3.96412	1.42701	0.74689	0.05	0	-7.52186	15.5219		KD Ku	-6	2.99629	2.83193	0.22027	0.05	0	-14.3864	2.38643		Sucrose Normal	-0.36567	0.04646	11.1319	2.33347e-07	0.05	1	-0.46258	-0.26877
	C155 KD Control	-9.33333	4.57738	2.8836	0.22062	0.05	0	-22.6376	3.97097		KD rnai control	-1.33333	2.99629	0.62932	0.96983	0.05	0	-9.71977	7.0531
																						MeanDiff	SEM	q Value	Prob	Alpha	Sig	LCL	UCL
																					Ku CS	0.50883	0.04646	15.4898	8.26815e-08	0.05	1	0.41192	0.60573
	itpr IR=itpr RNAi with dicer

## Sheet: Fig2
	2B											2C
		DF	Sum of Squares	Mean Square	F Value	Prob>F							DF	Sum of Squares	Mean Square	F Value	Prob>F
	Model	3	15258.7	5086.22	168.791	2.27596e-14						Model	2	19276.4	9638.22	392.862	1.108e-13
	Error	20	602.667	30.1333								Error	15	368	24.5333
	Total	23	15861.3									Total	17	19644.4
		MeanDiff	SEM	q Value	Prob	Alpha	Sig	LCL	UCL				MeanDiff	SEM	q Value	Prob	Alpha	Sig	LCL	UCL
	Level2 Level1	-54	3.1693	24.0961	0	0.05	1	-62.8707	-45.1293			Level2 Level1	71.3333	2.85968	35.2769	0	0.05	1	63.9055	78.7612
	Level3 Level1	8.66667	3.1693	3.86727	0.05698	0.05	0	-0.20399	17.5373			Level3 Level1	4	2.85968	1.97814	0.36638	0.05	0	-3.42785	11.4278
	Level3 Level2	62.6667	3.1693	27.9633	0	0.05	1	53.796	71.5373			Level3 Level2	-67.3333	2.85968	33.2987	0	0.05	1	-74.7612	-59.9055
	Level4 Level1	2.66667	3.1693	1.18993	0.83415	0.05	0	-6.20399	11.5373
	Level4 Level2	56.6667	3.1693	25.286	0	0.05	1	47.796	65.5373			Level1	itpr Mutant
	Level4 Level3	-6	3.1693	2.67734	0.26236	0.05	0	-14.8707	2.87066			Level2	VGN6341>UAS itpr in the background Mutant
												Level3	Restricted VGN 6341>UAS itpr in the background of itpr Mutant
	Level1	itpr IR Control
	Level2	VGN6341>itpr IR
	Level3	Restricted VGN6341.itpr IR
	Level4	VGN9281(2)>itpr IR

## Sheet: Fig2_supp1
	2-1A										2-1B
												DF	Sum of Squares	Mean Square
		DF	Sum of Squares	Mean Square	F Value	Prob>F					Model	1	2028	2028
	Model	4	20484	5121	27.8902	7.03645e-10					Error	10	248	24.8
	Error	31	5692	183.613
	Total	35	26176									MeanDiff	SEM	q Value	Prob	Alpha	Sig	LCL	UCL
											Level2 Level1	-26	2.87518	12.7886	4.02011e-06	0.05	1	-32.4063	-19.5937
		MeanDiff	SEM	q Value	Prob	Alpha	Sig	LCL	UCL		Level1	itpr IR Control
	Glutamatergic RNAi Control	-63.3333	7.82332	11.4487	1.60101e-08	0.05	1	-85.9804	-40.6863		Level2	C155;tshGal80>itpr IR
	Cholinergic RNAi Control	10.6667	7.82332	1.9282	0.65472	0.05	0	-11.9804	33.3137
	Cholinergic Glutamatergic	74	7.82332	13.3769	0	0.05	1	51.3529	96.647		itpr IR is RNAi with dicer
	Octopaminergic RNAi Control	-1.33333	7.82332	0.24103	0.9998	0.05	0	-23.9804	21.3137
	Octopaminergic Glutamatergic	62	7.82332	11.2077	3.86552e-08	0.05	1	39.3529	84.647
	Octopaminergic Cholinergic	-12	7.82332	2.16923	0.54919	0.05	0	-34.6471	10.6471
	Peptidergic RNAi Control	-17	6.77519	3.54848	0.11453	0.05	0	-36.6129	2.61292
	Peptidergic Glutamatergic	46.3333	6.77519	9.67135	1.09635e-06	0.05	1	26.7204	65.9463
	Peptidergic Cholinergic	-27.6667	6.77519	5.77498	0.0025	0.05	1	-47.2796	-8.05374
	Peptidergic Octopaminergic	-15.6667	6.77519	3.27017	0.16808	0.05	0	-35.2796	3.94626
	itpr IR is RNAi with dicer

## Sheet: Fig3
	3A										3F										3G										3H
		DF	Sum of Squares	Mean Square	F Value	Prob>F						DF	Sum of Squares	Mean Square	F Value	Prob>F						DF	Sum of Squares	Mean Square	F Value	Prob>F						DF	Sum of Squares	Mean Square	F Value	Prob>F
	Model	5	37102.2	7420.44	237.159	0					Model	5	6448860	1289770	18.4478	1.55431e-15					Model	5	915.231	183.046	41.4568	0					Model	2	7400	3700	213.462	2.61064e-08
	Error	30	938.667	31.2889							Error	243	16989300	69914.7							Error	243	1072.93	4.41534							Error	9	156	17.3333
	Total	35	38040.9								Total	248	23438100								Total	248	1988.16								Total	11	7556
		MeanDiff	SEM	q Value	Prob	Alpha	Sig	LCL	UCL																							MeanDiff	SEM	q Value	Prob	Alpha	Sig	LCL	UCL
	Level2 Level1	-62	3.22949	27.1502	9.25012e-07	0.05	1	-71.8228	-52.1772																						Level2 Level1	-55	2.94392	26.4212	2.75643e-08	0.05	1	-63.2194	-46.7806
	Level3 Level1	-4	3.22949	1.75162	0.81452	0.05	0	-13.8228	5.82282																						Level3 Level1	-5	2.94392	2.40192	0.25779	0.05	0	-13.2194	3.21944
	Level3 Level2	58	3.22949	25.3985	1.02399e-07	0.05	1	48.1772	67.8228			MeanDiff	SEM	q Value	Prob	Alpha	Sig	LCL	UCL			MeanDiff	SEM	q Value	Prob	Alpha	Sig	LCL	UCL		Level3 Level2	50	2.94392	24.0192	7.80887e-08	0.05	1	41.7806	58.2194
	Level4 Level1	-68	3.22949	29.7776	4.02853e-08	0.05	1	-77.8228	-58.1772		Level2 Level1	-313.782	53.796	8.24883	2.72572e-07	0.05	1	-468.316	-159.247		Level2 Level1	-4.49151	0.42751	14.858	0	0.05	1	-5.71958	-3.26344
	Level4 Level2	-6	3.22949	2.62743	0.44623	0.05	0	-15.8228	3.82282		Level3 Level1	28.1533	62.7112	0.63489	0.99769	0.05	0	-151.992	208.298		Level3 Level1	-2.37284	0.49836	6.73349	4.83463e-05	0.05	1	-3.80444	-0.94125		Level1	UAS Kir Control
	Level4 Level3	-64	3.22949	28.026	1.36247e-07	0.05	1	-73.8228	-54.1772		Level3 Level2	341.935	57.7146	8.37862	1.72943e-07	0.05	1	176.143	507.726		Level3 Level2	2.11867	0.45865	6.53272	9.07877e-05	0.05	1	0.80114	3.4362		Level2	ppk>uasKir
	Level5 Level1	-3.33333	3.22949	1.45969	0.90328	0.05	0	-13.1562	6.48949		Level4 Level1	-132.427	65.1523	2.8745	0.32698	0.05	0	-319.584	54.7297		Level4 Level1	-1.85176	0.51776	5.05791	0.00556	0.05	1	-3.33908	-0.36444		Level3	ppk>uasKir on EAA
	Level5 Level2	58.6667	3.22949	25.6905	3.15738e-07	0.05	1	48.8438	68.4895		Level4 Level2	181.354	60.3581	4.2492	0.03447	0.05	1	7.9692	354.739		Level4 Level2	2.63975	0.47966	7.78296	1.42027e-06	0.05	1	1.26188	4.01763
	Level5 Level3	0.66667	3.22949	0.29194	0.99994	0.05	0	-9.15616	10.4895		Level4 Level3	-160.581	68.4236	3.31896	0.17965	0.05	0	-357.135	35.9735		Level4 Level3	0.52109	0.54376	1.35525	0.93049	0.05	0	-1.04091	2.08308
	Level5 Level4	64.6667	3.22949	28.3179	3.47399e-06	0.05	1	54.8438	74.4895		Level5 Level1	-353.882	60.3113	8.29802	2.29219e-07	0.05	1	-527.132	-180.631		Level5 Level1	-5.20632	0.47929	15.362	0	0.05	1	-6.58313	-3.82951
	Level6 Level1	-69.3333	3.22949	30.3615	3.98599e-08	0.05	1	-79.1562	-59.5105		Level5 Level2	-40.1001	55.0974	1.02927	0.97837	0.05	0	-198.373	118.173		Level5 Level2	-0.71481	0.43785	2.30874	0.57782	0.05	0	-1.97259	0.54297
	Level6 Level2	-7.33333	3.22949	3.21131	0.2372	0.05	0	-17.1562	2.48949		Level5 Level3	-382.035	63.8312	8.46419	1.28793e-07	0.05	1	-565.397	-198.673		Level5 Level3	-2.83348	0.50726	7.89958	9.40937e-07	0.05	1	-4.29064	-1.37632
	Level6 Level3	-65.3333	3.22949	28.6098	4.07039e-08	0.05	1	-75.1562	-55.5105		Level5 Level4	-221.454	66.231	4.72866	0.01217	0.05	1	-411.71	-31.1987		Level5 Level4	-3.35456	0.52633	9.01347	2.52372e-08	0.05	1	-4.86651	-1.84262
	Level6 Level4	-1.33333	3.22949	0.58387	0.9983	0.05	0	-11.1562	8.48949		Level6 Level1	-368.937	55.8457	9.34281	1.38969e-08	0.05	1	-529.36	-208.514		Level6 Level1	-5.16603	0.4438	16.4621	0	0.05	1	-6.4409	-3.89117
	Level6 Level5	-66	3.22949	28.9018	4.06059e-08	0.05	1	-75.8228	-56.1772		Level6 Level2	-55.1553	50.1699	1.55474	0.88129	0.05	0	-199.274	88.9632		Level6 Level2	-0.67452	0.3987	2.39261	0.53852	0.05	0	-1.81982	0.47077
											Level6 Level3	-397.09	59.6298	9.41762	1.26491e-08	0.05	1	-568.383	-225.797		Level6 Level3	-2.79319	0.47387	8.33594	2.00687e-07	0.05	1	-4.15444	-1.43194
	Level1	mAChR IR Control									Level6 Level4	-236.51	62.1919	5.37812	0.00247	0.05	1	-415.163	-57.8567		Level6 Level4	-3.31428	0.49423	9.48358	1.17598e-08	0.05	1	-4.73402	-1.89454
	Level2	VGN6341>mAChR IR									Level6 Level5	-15.0552	57.1005	0.37288	0.99983	0.05	0	-179.083	148.972		Level6 Level5	0.04028	0.45377	0.12555	1	0.05	0	-1.26322	1.34379
	Level3	Restricted VGN6341>mAChR
	Level4	itpr Mutant									Level1	VGN6341>UAS GCaMP6m									Level1	VGN6341>UAS GCaMP6m
	Level5	VGN6341 mAChR in the background of itpr mutant									Level2	VGN6341>UAS GCaMP6m in itpr Mutant Background									Level2	VGN6341>UAS GCaMP6m in itpr Mutant Background
	Level6	RestrictedVGN6341 mAChR in the background of itpr mutant									Level3	mAChr Rescue									Level3	mAChr Rescue
											Level4	itpr Rescue									Level4	itpr Rescue
											Level5	mAChr KD									Level5	mAChr KD
											Level6	itpr KD									Level6	itpr KD

## Sheet: Fig3_supp2
	3-1C										3-1D										3-1E										3-1F										3-1G
		DF	Sum of Squares	Mean Square	F Value	Prob>F					Normal	two-way ANOVA									PDD	two-way ANOVA									29 ND										29 PDD
	Model	5	25236400	5047290	18.2967	5.10703e-15						DF	Sum of Squares	Mean Square	F Value	P Value						DF	Sum of Squares	Mean Square	F Value	P Value
	Error	206	56826700	275858							FactorA	1	5689.91	5689.91	0.01232	0.91177					FactorA	1	6918840	6918840	48.8138	3.99687e-11						DF	Sum of Squares	Mean Square	F Value	Prob>F						DF	Sum of Squares	Mean Square	F Value	Prob>F
	Total	211	82063200								FactorB	1	12256400	12256400	26.5437	8.59008e-07					FactorB	1	259209	259209	1.82877	0.17778					Model	4	796.8	199.2	27.6667	9.07027e-07					Model	4	19771.2	4942.8	107.142	7.66932e-11
											Interaction	1	4765.41	4765.41	0.01032	0.91923					Interaction	1	2857330	2857330	20.1591	1.19684e-05					Error	15	108	7.2							Error	15	692	46.1333
											Model	3	12304600	4101520	8.88269	1.98363e-05					Model	3	10895000	3631680	25.6222	4.34097e-14					Total	19	904.8								Total	19	20463.2
											Error	140	64644100	461743	--	--					Error	202	28631400	141739	--	--
											Corrected Total	143	76948600	--	--	--					Corrected Total	205	39526400	--	--	--
		MeanDiff	SEM	q Value	Prob	Alpha	Sig	LCL	UCL
	Level2 Level1	-595.827	121.306	6.94631	2.69766e-05	0.05	1	-944.792	-246.862																							MeanDiff	SEM	q Value	Prob	Alpha	Sig	LCL	UCL			MeanDiff	SEM	q Value	Prob	Alpha	Sig	LCL	UCL
	Level3 Level1	-714.173	128.276	7.87361	1.2098e-06	0.05	1	-1083.19	-345.157			MeanDiff	SEM	q Value	Prob	Alpha	Sig	LCL	UCL			MeanDiff	SEM	q Value	Prob	Alpha	Sig	LCL	UCL		Level2 Level1	-15	1.89737	11.1803	8.53388e-06	0.05	1	-20.8589	-9.14113		Level2 Level1	-81	4.80278	23.8511	0	0.05	1	-95.8305	-66.1695
	Level3 Level2	-118.347	129.038	1.29704	0.94178	0.05	0	-489.556	252.863		Eighteen Two	4.10993	113.351	0.05128	0.97113	0.05	0	-219.992	228.211		Eighteen Two	-389.415	52.4715	10.4955	1.49674e-08	0.05	1	-492.877	-285.953		Level3 Level1	1	1.89737	0.74536	0.98313	0.05	0	-4.85887	6.85887		Level3 Level1	-21	4.80278	6.18361	0.00423	0.05	1	-35.8305	-6.16952
	Level4 Level1	-853.927	121.306	9.95532	1.30959e-08	0.05	1	-1202.89	-504.963																						Level3 Level2	16	1.89737	11.9257	3.80657e-06	0.05	1	10.1411	21.8589		Level3 Level2	60	4.80278	17.6674	7.72895e-08	0.05	1	45.1695	74.8305
	Level4 Level2	-258.101	122.112	2.98915	0.28435	0.05	0	-609.384	93.1829			MeanDiff	SEM	q Value	Prob	Alpha	Sig	LCL	UCL			MeanDiff	SEM	q Value	Prob	Alpha	Sig	LCL	UCL		Level4 Level1	1	1.89737	0.74536	0.98313	0.05	0	-4.85887	6.85887		Level4 Level1	-50	4.80278	14.7229	2.12526e-07	0.05	1	-64.8305	-35.1695
	Level4 Level3	-139.754	129.038	1.53165	0.88771	0.05	0	-510.964	231.456		Mutant Control	-584.601	113.297	7.29722	8.68934e-07	0.05	1	-808.594	-360.607		Mutant Control	-148.537	52.4641	4.00394	0.00511	0.05	1	-251.985	-45.0896		Level4 Level2	16	1.89737	11.9257	3.80657e-06	0.05	1	10.1411	21.8589		Level4 Level2	31	4.80278	9.12818	9.15952e-05	0.05	1	16.1695	45.8305
	Level5 Level1	-959.075	123.049	11.0227	9.13915e-09	0.05	1	-1313.06	-605.095																						Level4 Level3	0	1.89737	0	1	0.05	0	-5.85887	5.85887		Level4 Level3	-29	4.80278	8.53927	0.000189682	0.05	1	-43.8305	-14.1695
	Level5 Level2	-363.248	123.844	4.14806	0.04279	0.05	1	-719.515	-6.98197																						Level5 Level1	1	1.89737	0.74536	0.98313	0.05	0	-4.85887	6.85887		Level5 Level1	1	4.80278	0.29446	0.99953	0.05	0	-13.8305	15.8305
	Level5 Level3	-244.902	130.679	2.65035	0.4211	0.05	0	-620.831	131.027																						Level5 Level2	16	1.89737	11.9257	3.80657e-06	0.05	1	10.1411	21.8589		Level5 Level2	82	4.80278	24.1455	0	0.05	1	67.1695	96.8305
	Level5 Level4	-105.148	123.844	1.20072	0.95779	0.05	0	-461.414	251.119																						Level5 Level3	0	1.89737	0	1	0.05	0	-5.85887	5.85887		Level5 Level3	22	4.80278	6.47806	0.00283	0.05	1	7.16952	36.8305
	Level6 Level1	-997.341	123.049	11.4625	7.75658e-09	0.05	1	-1351.32	-643.361																						Level5 Level4	0	1.89737	0	1	0.05	0	-5.85887	5.85887		Level5 Level4	51	4.80278	15.0173	1.58767e-07	0.05	1	36.1695	65.8305
	Level6 Level2	-401.514	123.844	4.58503	0.01717	0.05	1	-757.781	-45.2477
	Level6 Level3	-283.168	130.679	3.06446	0.25788	0.05	0	-659.096	92.7612
	Level6 Level4	-143.414	123.844	1.63769	0.85608	0.05	0	-499.68	212.853																						Level1	CSX Shits
	Level6 Level5	-38.2657	125.552	0.43102	0.99964	0.05	0	-399.446	322.915																						Level2	ChaTX Shits
																															Level3	19-12XShits
	Level1	VGN6341>UAS GCaMP6m																													Level4	ppkXShits
	Level2	VGN6341>UAS GCaMP6m in itpr Mutant Background																													Level5	ChaT>ppkgal80X Shits									Level1	CSX Shits
	Level3	mAChr Rescue																																							Level2	ChaTX Shits
	Level4	itpr Rescue																																							Level3	19-12XShits
	Level5	mAChr KD																																							Level4	ppkXShits
																																									Level5	ChaT>ppkgal80X Shits

## Sheet: Figure 5
	5B										5G										5H										5I
												DF	Sum of Squares	Mean Square	F Value	Prob>F						DF	Sum of Squares	Mean Square	F Value	Prob>F						DF	Sum of Squares	Mean Square	F Value	Prob>F
		DF	Sum of Squares	Mean Square	F Value	Prob>F					Model	2	90076600	45038300	10.8118	5.12805e-05					Model	2	33356800	16678400	17.5185	2.40069e-07					Model	3	10572.7	3524.22	158.273	4.22995e-14
	Model	5	41648.5	8329.71	440.984	0					Error	111	462386000	4165640							Error	112	106629000	952048							Error	20	445.333	22.2667
	Error	24	453.333	18.8889							Total	113	552463000								Total	114	139986000								Total	23	11018
	Total	29	42101.9
												MeanDiff	SEM	q Value	Prob	Alpha	Sig	LCL	UCL			MeanDiff	SEM	q Value	Prob	Alpha	Sig	LCL	UCL
											Level2 Level1	1957.84	467.935	5.91708	0.000169018	0.05	1	846.235	3069.45		Level2 Level1	1178.67	241.207	6.91062	1.02243e-05	0.05	1	605.734	1751.6			MeanDiff	SEM	q Value	Prob	Alpha	Sig	LCL	UCL
											Level3 Level1	-146.977	458.568	0.45327	0.94498	0.05	0	-1236.33	942.381		Level3 Level1	-78.8708	214.185	0.52077	0.92803	0.05	0	-587.621	429.879		Level2 Level1	57.3333	2.72438	29.7615	0	0.05	1	49.708	64.9587
		MeanDiff	SEM	q Value	Prob	Alpha	Sig	LCL	UCL		Level3 Level2	-2104.82	518.682	5.73891	0.000270676	0.05	1	-3336.98	-872.659		Level3 Level2	-1257.54	226.196	7.86234	5.31741e-07	0.05	1	-1794.82	-720.26		Level3 Level1	42	2.72438	21.8021	0	0.05	1	34.3747	49.6253
	Chat Control	-4	2.80542	2.0164	0.71166	0.05	0	-12.6742	4.67417																						Level3 Level2	-15.3333	2.72438	7.95948	9.05702e-05	0.05	1	-22.9587	-7.70798
	ppk Control	-3	2.80542	1.5123	0.88863	0.05	0	-11.6742	5.67417		Level1	UAS Chrimson Control									Level1	UAS Chrimson Control									Level4 Level1	33.3333	2.72438	17.3032	0	0.05	1	25.708	40.9587
	ppk Chat	1	3.07318	0.46018	0.99945	0.05	0	-8.50207	10.5021		Level2	VGN6341>UASChrimson									Level2	VGN6341>UASChrimson									Level4 Level2	-24	2.72438	12.4583	2.441e-07	0.05	1	-31.6254	-16.3746
	dimm Control	-77.3333	2.50924	43.5852	1.66021e-09	0.05	1	-85.0917	-69.5749		Level3	VGN6341>UASChrimson in itpr Mutant Background									Level3	VGN6341>UASChrimson in itpr Mutant Background									Level4 Level3	-8.66667	2.72438	4.49884	0.02238	0.05	1	-16.292	-1.04131
	dimm Chat	-73.3333	2.80542	36.9674	9.88213e-09	0.05	1	-82.0075	-64.6592
	dimm ppk	-74.3333	2.80542	37.4715	9.34584e-09	0.05	1	-83.0075	-65.6592																						Level1	VGN6341 GAL4 in itpr Mutant Background
	dimm tsh Control	-59	2.80542	29.7419	1.80051e-08	0.05	1	-67.6742	-50.3258																						Level2	VGN6341>UASdTrpA in itpr Mutant Background
	dimm tsh Chat	-55	3.07318	25.3098	7.19259e-07	0.05	1	-64.5021	-45.4979																						Level3	VGN6341>UASNaChBac in itpr Mutant Background
	dimm tsh ppk	-56	3.07318	25.77	7.35291e-07	0.05	1	-65.5021	-46.4979																						Level4	VGN6341>UASChrimson in itpr Mutant Background
	dimm tsh dimm	18.3333	2.80542	9.24185	1.25647e-05	0.05	1	9.65917	27.0075
	dilp2 Control	-84	2.50924	47.3426	0	0.05	1	-91.7584	-76.2416
	dilp2 Chat	-80	2.80542	40.3281	6.42795e-09	0.05	1	-88.6742	-71.3258
	dilp2 ppk	-81	2.80542	40.8322	3.78272e-09	0.05	1	-89.6742	-72.3258
	dilp2 dimm	-6.66667	2.50924	3.75735	0.12188	0.05	0	-14.4251	1.09174
	dilp2 dimm tsh	-25	2.80542	12.6025	3.35306e-08	0.05	1	-33.6742	-16.3258

## Sheet: Fig5_supp1
	5-1B										5-1G
		DF	Sum of Squares	Mean Square	F Value	Prob>F
	Model	5	9936.51	1987.3	73.9691	3.335e-12						DF	Sum of Squares	Mean Square	F Value	Prob>F
	Error	20	537.333	26.8667							Model	4	523138	130784	4.15329	0.0028
	Total	25	10473.8								Error	261	8218730	31489.4
											Total	265	8741870
												MeanDiff	SEM	q Value	Prob	Alpha	Sig	LCL	UCL
		MeanDiff	SEM	q Value	Prob	Alpha	Sig	LCL	UCL		Level2 Level1	132.782	33.7775	5.5594	0.00102	0.05	1	39.9975	225.567
	Level2 Level1	-12	3.66515	4.63025	0.03816	0.05	1	-23.5205	-0.47948		Level3 Level1	103.398	35.171	4.15759	0.0292	0.05	1	6.78513	200.011
	Level3 Level1	-18	3.66515	6.94537	0.00103	0.05	1	-29.5205	-6.47948		Level3 Level2	-29.3846	31.7618	1.30837	0.88699	0.05	0	-116.633	57.8633
	Level3 Level2	-6	3.66515	2.31512	0.58533	0.05	0	-17.5205	5.52052		Level4 Level1	104.029	37.4195	3.93161	0.04572	0.05	1	1.23935	206.818
	Level4 Level1	-13	3.66515	5.0161	0.0214	0.05	1	-24.5205	-1.47948		Level4 Level2	-28.7538	34.235	1.18779	0.91792	0.05	0	-122.795	65.2879
	Level4 Level2	-1	3.66515	0.38585	0.99976	0.05	0	-12.5205	10.5205		Level4 Level3	0.63083	35.6106	0.02505	1	0.05	0	-97.1894	98.4511
	Level4 Level3	5	3.66515	1.92927	0.74679	0.05	0	-6.52052	16.5205		Level5 Level1	102.56	36.2538	4.00071	0.03998	0.05	1	2.9723	202.147
	Level5 Level1	-10	3.66515	3.85854	0.113	0.05	0	-21.5205	1.52052		Level5 Level2	-30.2229	32.9569	1.2969	0.89018	0.05	0	-120.754	60.3078
	Level5 Level2	2	3.66515	0.77171	0.9934	0.05	0	-9.52052	13.5205		Level5 Level3	-0.8383	34.3836	0.03448	1	0.05	0	-95.2882	93.6116
	Level5 Level3	8	3.66515	3.08683	0.2883	0.05	0	-3.52052	19.5205		Level5 Level4	-1.46913	36.6805	0.05664	1	0.05	0	-102.228	99.29
	Level5 Level4	3	3.66515	1.15756	0.96062	0.05	0	-8.52052	14.5205
	Level6 Level1	-55.3333	3.34581	23.3884	2.64142e-07	0.05	1	-65.8501	-44.8166		Level1	UAS Chrimson Control on PDD
	Level6 Level2	-43.3333	3.34581	18.3162	3.91693e-08	0.05	1	-53.8501	-32.8166		Level2	VGN6341>UASChrimson on ND
	Level6 Level3	-37.3333	3.34581	15.7801	3.57013e-08	0.05	1	-47.8501	-26.8166		Level3	VGN6341>UASChrimson on PDD
	Level6 Level4	-42.3333	3.34581	17.8935	2.08193e-08	0.05	1	-52.8501	-31.8166		Level4	VGN6341>UASChrimson in itpr Mutant Background on ND
	Level6 Level5	-45.3333	3.34581	19.1616	3.74481e-08	0.05	1	-55.8501	-34.8166		Level5	VGN6341>UASChrimson in itpr Mutant Background on PDD
	Level1	dimm GAL4 control
	Level2	dimm>GluRIIA IR
	Level3	dimm>GlurR1B IR
	Level4	dimm>GluR1 IR
	Level5	dimm>NR1
	Level6	dimm>mGluRA (Second line)

## Sheet: Fig6
	6F										6G										6H										6I
			DF	Sum of Squares	Mean Square	F Value	Prob>F															DF	Sum of Squares	Mean Square	F Value	Prob>F						DF	Sum of Squares	Mean Square	F Value	Prob>F
		Model	2	379226	189613	5.64049	0.00491						DF	Sum of Squares	Mean Square	F Value	Prob>F				Model	1	49732	49732	4.61843	0.0373					Model	1	718635	718635	9.22799	0.00327
		Error	91	3059100	33616.4							Model	4	774255	193564	16.4724	1.3771e-11				Error	43	463032	10768.2							Error	76	5918540	77875.6
		Total	93	3438320								Error	188	2209150	11750.8						Total	44	512764								Total	77	6637180
												Total	192	2983400
		MeanDiff	SEM	q Value	Prob	Alpha	Sig	LCL	UCL													MeanDiff	SEM	q Value	Prob	Alpha	Sig	LCL	UCL			MeanDiff	SEM	q Value	Prob	Alpha	Sig	LCL	UCL
	Level2 Level1	-119.462	49.8507	3.38901	0.04837	0.05	1	-238.239	-0.68452												Level2 Level1	-66.902	31.1309	3.03922	0.0373	0.05	1	-129.684	-4.12039		Level2 Level1	195.141	64.2383	4.29604	0.00327	0.05	1	67.1989	323.082
	Level3 Level1	38.1974	44.1176	1.22444	0.66314	0.05	0	-66.92	143.315			MeanDiff	SEM	q Value	Prob	Alpha	Sig	LCL	UCL
	Level3 Level2	157.659	47.5673	4.68733	0.00374	0.05	1	44.3224	270.996		Level2 Level1	-84.3674	28.6211	4.16873	0.02932	0.05	1	-163.202	-5.53251		Level1	No Gal4 Control									Level1	No Gal4 Control
											Level3 Level1	-41.0558	25.0467	2.31813	0.47437	0.05	0	-110.045	27.9338		Level2	VGN6341>UAS Chrimson									Level2	VGN6341>UAS eNpHR2
	Level1	Control(C929Lexa>LexAopANF									Level3 Level2	43.3116	23.2937	2.62954	0.34302	0.05	0	-20.8495	107.473
	Level2	itpr Mutant									Level4 Level1	-33.1817	29.0456	1.6156	0.78375	0.05	0	-113.186	46.8225
	Level3	mAChR Rescue									Level4 Level2	51.1857	27.5482	2.62766	0.34375	0.05	0	-24.6941	127.066
											Level4 Level3	7.87413	23.8134	0.46762	0.9974	0.05	0	-57.7183	73.4666
											Level5 Level1	-189.6	27.5896	9.71868	1.73249e-08	0.05	1	-265.593	-113.606
											Level5 Level2	-105.232	26.0085	5.722	0.000718398	0.05	1	-176.871	-33.5934
											Level5 Level3	-148.544	22.014	9.54268	1.86739e-08	0.05	1	-209.18	-87.9076
											Level5 Level4	-156.418	26.475	8.35537	1.78809e-07	0.05	1	-229.341	-83.4943
											Level1	mAChR IR Control
											Level2	VGN6341>mAChR IR
											Level3	dimm>mAChR IR
											Level4	mGluRA IR Control
											Level5	dimm>mGluRA IR

## Sheet: Fig7
	7E										7H
		DF	Sum of Squares	Mean Square	F Value	Prob>F						DF	Sum of Squares	Mean Square	F Value	Prob>F
	Model	2	375884	187942	12.032	1.67601e-05					Model	1	63027.5	63027.5	4.90427	0.02979
	Error	124	1936900	15620.2							Error	76	976718	12851.5
	Total	126	2312790								Total	77	1039750
		MeanDiff	SEM	q Value	Prob	Alpha	Sig	LCL	UCL			MeanDiff	SEM	q Value	Prob	Alpha	Sig	LCL	UCL
	Level2 Level1	-128.922	26.2848	6.93646	8.53518e-06	0.05	1	-191.276	-66.569		Level2 Level1	-57.3253	25.8857	3.13186	0.02979	0.05	1	-108.881	-5.76954
	Level3 Level1	-54.0159	27.3254	2.79557	0.12224	0.05	0	-118.838	10.806
	Level3 Level2	74.9065	28.9274	3.66205	0.0288	0.05	1	6.28426	143.529		Level1	Control
											Level2	itpr Mutant
	Level 1	Control
	Level 2	itpr Mutant
	Level 3	mAChR Rescue

[truncated: 3 more sheets: Fig8, Fig8_supp1, Fig9]
